# Supplementary material for: cGAS activation converges with intracellular acidification to promote STING aggregation and pyroptosis in tumor models
Source: J Clin Invest. 2025 Jul 15;135(18):e188872. doi: 10.1172/JCI188872 (PMC12435844; doi:10.1172/JCI188872)
Supplement: Supporting data values [file jci-135-188872-s029.xlsx]

## Sheet: Figure 1
FIG. 1A
ctrl	compound1	compound2	compound3	compound4	compound5	compound6	compound7	compound8	compound9	compound10	compound11	compound12	compound13	compound14	compound15	compound16	compound17	compound18	compound19
3.93315	3.1652	17.1706	3.30329	4.29537	3.49953	3.66669	3.60491	3.54314	4.22632	3.84476	5.14209	3.84112	4.00465	3.97921	3.57948	5.02217	4.59336	4.09914	9.16739
compound20	compound21	compound22	compound23	compound24	compound25	compound26	compound27	compound28	compound29	compound30	compound31	compound32	compound33	compound34	compound35	compound36	compound37	compound38	compound39
4.28447	3.58311	4.67694	4.86227	6.60295	5.00763	5.27655	4.89498	5.13845	5.00763	5.1857	5.05487	5.10211	6.57751	6.52664	5.50549	4.84774	5.79984	5.0149	5.93793
compound40	compound41	compound42	compound43	compound44	compound45	compound46	compound47	compound48	compound49	compound50	compound51	compound52	compound53	compound54	compound55	compound56	compound57	compound58	compound59
5.18933	3.9138	4.16091	3.11433	3.743	4.18272	4.30627	3.55404	4.73508	4.40802	4.52795	3.97558	4.32081	6.49393	4.55338	4.56429	3.59765	3.30329	4.15728	4.89134
compound60	compound61	compound62	compound63	compound64	compound65	compound66	compound67	compound68	compound69	compound70	compound71	compound72	compound73	compound74	compound75	compound76	compound77	compound78	compound79
4.04826	3.56494	4.11731	5.49459	4.1064	2.91809	4.90225	6.11236	23.298	4.24107	10.9724	4.79911	5.17578	5.8524	4.72935	3.79464	6.13839	4.53404	5.67104	7.3591
compound80	compound81	compound82	compound83	compound84	compound85	compound86	compound87	compound88	compound89	compound90	compound91	compound92	compound93	compound94	compound95	compound96	compound97	compound98	compound99
4.98744	4.77121	5.17578	5.04325	6.18722	5.04325	3.80859	5.96401	5.17578	13.5533	16.5806	5.5106	4.29688	6.47321	3.8923	7.93108	5.11998	5.77567	4.94559	5.99888
compound100	compound101	compound102	compound103	compound104	compound105	compound106	compound107	compound108	compound109	compound110	compound111	compound112	compound113	compound114	compound115	compound116	compound117	compound118	compound119
5.52455	5.77567	5.98493	6.54297	8.32868	6.89174	5.7966	7.28237	5.56641	5.8803	6.58482	5.95006	4.75028	6.20815	7.37305	6.24302	4.84794	5.7966	4.15039	4.42941
compound120	compound121	compound122	compound123	compound124	compound125	compound126	compound127	compound128	compound129	compound130	compound131	compound132	compound133	compound134	compound135	compound136	compound137	compound138	compound139
49.9455	6.50112	8.11942	4.94559	12.221	5.71987	4.57589	5.13393	5.71987	5.06417	5.4827	37.0187	5.90123	7.81948	5.7966	8.38449	5.60128	4.89676	6.11747	9.42011
compound140	compound141	compound142	compound143	compound144	compound145	compound146	compound147	compound148	compound149	compound150	compound151	compound152	compound153	compound154	compound155	compound156	compound157	compound158	compound159
6.28967	7.05789	10.7206	7.36	7.06077	25.4838	7.43481	9.63303	7.92682	12.5822	7.75994	11.2932	8.5368	5.34593	27.3511	16.9844	14.533	7.34562	5.78615	6.84785
compound160	compound161	compound162	compound163	compound164	compound165	compound166	compound167	compound168	compound169	compound170	compound171	compound172	compound173	compound174	compound175	compound176	compound177	compound178	compound179
6.43353	6.21198	6.90827	7.00898	7.39453	6.88813	12.0902	38.7364	8.88494	8.89358	6.84498	7.86352	13.9518	10.4502	11.1436	10.0243	5.38333	7.95847	5.69695	5.55021
compound180	compound181	compound182	compound183	compound184	compound185	compound186	compound187	compound188	compound189	compound190	compound191	compound192	compound193	compound194	compound195	compound196	compound197	compound198	compound199
5.25673	6.85648	4.94599	7.75994	15.048	5.50993	5.2107	7.28232	9.16116	5.84082	6.85648	9.32229	10.3092	8.17139	10.6458	5.80341	7.40604	11.2126	8.27209	9.7884
compound200	compound201	compound202	compound203	compound204	compound205	compound206	compound207	compound208	compound209	compound210	compound211	compound212	compound213	compound214	compound215	compound216	compound217	compound218	compound219
4.65251	20.6586	6.45367	7.81173	5.93289	4.52304	4.8568	5.23084	5.61927	5.86959	4.88845	5.87534	6.1084	4.88845	7.16435	8.62024	6.7529	7.52976	6.09401	5.41786
compound220	compound221	compound222	compound223	compound224	compound225	compound226	compound227	compound228	compound229	compound230	compound231	compound232	compound233	compound234	compound235	compound236	compound237	compound238	compound239
19.1481	17.8274	10.6717	8.03616	11.2213	7.36288	6.08545	6.73747	7.37423	5.8338	15.3928	21.5927	32.7189	24.8604	7.26365	7.54962	7.3666	10.3483	25.3256	36.8826
compound240	compound241	compound242	compound243	compound244	compound245	compound246	compound247	compound248	compound249	compound250	compound251	compound252	compound253	compound254	compound255	compound256	compound257	compound258	compound259
14.1956	12.2319	7.13783	16.0754	9.48279	23.7889	7.86229	6.40955	7.87372	9.69631	7.54581	7.87754	6.24179	6.55826	9.69631	7.58775	7.29034	9.53617	6.8061	7.34754
compound260	compound261	compound262	compound263	compound264	compound265	compound266	compound267	compound268	compound269	compound270	compound271	compound272	compound273	compound274	compound275	compound276	compound277	compound278	compound279
10.5313	7.90041	7.91948	8.28933	7.46574	6.57732	5.94438	6.19603	14.9124	26.031	12.7581	6.40193	6.97006	6.55063	6.47437	5.85287	6.23797	8.18639	9.80689	5.64697
compound280	compound281	compound282	compound283	compound284	compound285	compound286	compound287	compound288	compound289	compound290	compound291	compound292	compound293	compound294	compound295	compound296	compound297	compound298	compound299
9.8107	7.14545	7.81653	9.10149	6.79847	7.9843	19.3926	6.08164	6.94337	6.52013	8.37322	6.66121	6.62689	7.12257	6.70315	16.9624	8.1938	4.91907	4.92255	5.25002
compound300	compound301	compound302	compound303	compound304	compound305	compound306	compound307	compound308	compound309	compound310	compound311	compound312	compound313	compound314	compound315	compound316	compound317	compound318	compound319
5.3615	22.6514	8.59443	5.01313	8.23909	5.10371	23.3516	19.9515	18.8297	13.0885	12.3778	12.5729	8.55611	6.23941	9.93568	8.97416	37.1682	7.21138	36.3042	5.52524
compound320	compound321	compound322	compound323	compound324	compound325	compound326	compound327	compound328	compound329	compound330	compound331	compound332	compound333	compound334	compound335	compound336	compound337	compound338	compound339
24.125	6.48327	7.01629	23.9543	7.60504	11.6671	16.419	6.50766	26.9434	7.47963	3.91321	12.1683	4.60613	5.12955	2.97105	5.39375	4.26216	4.28709	28.107	8.67456
compound340	compound341	compound342	compound343	compound344	compound345	compound346	compound347	compound348	compound349	compound350	compound351	compound352	compound353	compound354	compound355	compound356	compound357	compound358	compound359
6.16144	3.5194	4.47153	24.7704	4.08769	3.2203	5.01489	4.09267	3.92318	11.2461	5.68787	25.0147	25.2888	25.8023	25.5431	28.3546	34.1322	30.4483	33.4243	6.97898
compound360	compound361	compound362	compound363	compound364	compound365	compound366	compound367	compound368	compound369	compound370	compound371	compound372	compound373	compound374	compound375	compound376	compound377	compound378	compound379
18.2151	19.8004	32.7663	5.01988	27.5969	5.07471	27.5271	14.1723	9.08763	9.62601	9.10258	18.0257	16.6847	5.84739	2.28312	3.14054	12.7765	7.08865	19.7605	8.81844
compound380	compound381	compound382	compound383	compound384	compound385	compound386	compound387	compound388	compound389	compound390	compound391	compound392	compound393	compound394	compound395	compound396	compound397	compound398	compound399
16.8044	18.1254	6.1764	2.84144	4.21231	6.55526	6.37081	15.0895	26.0216	21.9489	5.31399	4.32697	8.11556	21.909	14.5761	17.3278	16.1065	26.1911	3.68889	3.44961
compound400	compound401	compound402	compound403	compound404	compound405	compound406	compound407	compound408	compound409	compound410	compound411	compound412
14.3667	14.1125	13.2501	33.3545	4.84042	4.17243	2.03387	3.2203	2.65201	2.18841	2.35291	1.62012	25.6138
FIG. 1B
LDH	Ctrl
-	4.86776	4.51024	5.33529
DHN（8 h）	5.00512	4.87864	5.40264
DHN（12 h）	9.98285	9.83587	9.81137
DHN（16 h）	17.2786	15.6515	16.6975
DHN（20 h）	20.4951	20.6187	21.484
DHN（24 h）	25.8648	24.9275	27.0364
FIG. 1C
LDH	Ctrl			GSDME KD
-	1.53082	1.46248	2.20056	4.06991	2.55177	2.57331
DHN	30.4387	29.2086	29.5503	9.94868	9.00118	9.20576
FIG. 1D
LDH	Ctrl			Z-VAD
-	5.52783	5.60461	5.91171	4.97761	5.14395	5.13116
DHN	32.2073	32.7575	35.3551	11.977	11.6955	11.2732
FIG. 1E
LDH	Ctrl			Z-IETD
-	4.48421	4.7352	4.61851	5.13684	4.75597	4.45575
DHN	36.7368	37.8401	38.0264	21.4737	20.5607	20.5697
FIG. 1F
LDH	Ctrl			CASP8 KD
-	4.26238	3.66258	3.96886	4.48407	4.01206	4.60207
DHN	32.7973	31.9806	32.6187	18.6443	18.6967	18.4476
FIG. 1H
LDH	GSDME-KD
	Ctrl			GSDMEWT			GSDMED270A
-	4.80595	4.46042	5.28759	6.78526	6.82441	7.8161	8.74131	7.07476	7.76288
DHN	9.17213	9.57001	9.18261	39.5894	40.0461	42.0034	20.8802	19.4932	19.676

## Sheet: Figure 2
FIG. 2C
LDH	Ctrl			CsA
-	4.37401	3.72523	4.41587	12.8918	12.85	12.7872
DHN	40.0567	41.731	40.1195	16.5961	15.3195	16.2613
FIG. 2D
LDH	Ctrl			CypD-KD
-	6.65874	3.62663	7.82798	6.38592	7.82918	4.1123
DHN	41.2802	38.6841	40.7848	13.9581	16.4294	13.9581
FIG. 2G
	CypDWT						CypDR97A/Q105A
	DMSO			DHN			DMSO			DHN
40	1	1	1	1	1	1	1	1	1	1	1	1
45	0.904754	0.838704	0.861097	0.993334	0.820492	0.995181	0.775264	0.966101	0.802105	0.737358	0.872432	0.876154
50	0.787492	0.785681	0.73107	0.932684	0.705476	0.754553	0.55606	0.826009	0.763166	0.575108	0.775965	0.663362
55	0.586676	0.641414	0.563121	0.830227	0.78494	0.635467	0.372914	0.624867	0.514053	0.514029	0.66345	0.512539
60	0.450466	0.314536	0.385463	0.797565	0.710814	0.710503	0.322801	0.587453	0.407293	0.459242	0.556303	0.486319
65	0.305456	0.275191	0.171517	0.609009	0.596281	0.669419	0.267339	0.369997	0.396814	0.394671	0.426116	0.467994
70	0.188202	0.105757	0.148264	0.462883	0.561056	0.64584	0.19792	0.278292	0.270333	0.353198	0.361969	0.266957
75	0.056422	0.040248	0.063839	0.318457	0.47077	0.432227	0.095412	0.130769	0.173504	0.194065	0.212297	0.127355
80	0.031834	0.034199	0.047212	0.304761	0.476298	0.406035	0.059107	0.124998	0.050587	0.105812	0.174363	0.095538
FIG. 2H
LDH	CypD-KD
	Ctrl			CypDWT			CypDR97A/Q105A
-	3.03009	3.74553	3.26156	3.72998	3.56979	3.31808	2.67416	2.60674	2.92135
DHN	12.4571	13.5092	15.0452	38.8558	39.6568	42.1968	17.2584	16.764	14.2472
FIG. 2I
Relative calcein fluorescence	Ctrl			CypD-KD
-	0.985285	0.985285	1.02943	1.61212	1.62625	1.57681
DHN	0.56857	0.60565	0.503237	1.40906	1.49029	1.32784
Relative calcein fluorescence	Ctrl			CsA
-	0.996491	1.06842	0.935088	1.65789	1.69825	1.92982
DHN	0.584211	0.545614	0.542105	1.75439	1.6807	1.60351

## Sheet: Figure 3
FIG. 3A
MT-CO2	Ctrl			CsA
-	1.04972	0.926588	1.02811	1.5874	1.50177	1.39152
DHN	9.75855	10.6787	10.173	2.9897	2.77022	2.9897
MT-ND1	Ctrl			CsA
-	1.16205	0.862542	0.997692	1.76949	2.7384	1.05214
DHN	6.74273	7.48153	6.74273	3.19688	2.63293	3.35582
MT-ATP6	Ctrl			CsA
-	0.97942	0.90125	1.13288	1.82344	1.94082	1.04006
DHN	11.1322	12.0142	12.1819	4.14106	4.19887	1.81504
MT-CO2	Ctrl			CypD-KD
-	1.00231	1.02337	0.974905	1.01396	0.965936	1.02101
DHN	15.3482	12.2101	12.8171	3.67226	3.8282	2.9622
MT-ND1	Ctrl			CypD-KD
-	1.02101	0.993092	0.986233	1.10191	1.02811	0.882703
DHN	12.3519	9.89477	9.4917	2.19872	2.70695	2.50822
MT-ATP6	Ctrl			CypD-KD
-	0.988514	1.12766	0.897095	1.34412	1.57644	1.53333
DHN	10.1965	9.31787	10.1965	3.25653	2.62685	3.76678
MT-CO2	Ctrl			ANT1-KD
-	1.08925	1.07425	0.854607	1.32869	0.76313	1.04247
DHN	7.32756	7.48153	7.42985	2.58471	1.82766	2.9897
MT-ND1	Ctrl			ANT1-KD
-	1.23685	1.04729	0.771997	1.05946	0.961483	0.656712
DHN	6.30574	7.09433	7.81728	1.92297	2.79594	1.74513
MT-ATP6	Ctrl			ANT1-KD
-	1.05458	0.95705	0.990801	0.988514	1.03766	0.988514
DHN	5.3765	5.6438	6.66529	1.20025	2.00463	1.5728
FIG. 3B
Cells with puncta（%）	Ctrl			CsA
-	4	2	2	1	2	1
DHN	44	46	46	7	7	4
FIG. 3C
Cells with puncta（%）	Ctrl			CypD-KD			ANT1-KD
-	2	4	1	2	1	1	1	3	1
DHN	45	43	46	8	5	6	7	9	11
FIG. 3D
LDH	Ctrl			cGAS-KO
-	7.39631	10.2304	9.70046	6.63194	6.16898	3.78472
DHN	39.2512	40.7949	40.6452	21.2164	21.1227	19.9421
FIG. 3E
LDH	Ctrl			G140
-	8.6654	9.1042	8.84989	9.23737	8.14442	9.01792
DHN	30.715	29.7532	30.6385	14.1849	13.9854	13.0228
FIG. 3F
LDH	Ctrl			STING-KD
-	3.61475	3.32787	3.30328	4.70809	3.88859	4.73219
DHN	49.4098	51.5902	49.7541	18.8725	18.4788	17.7317

## Sheet: Figure 4
FIG. 4A
Cells with puncta（%）	Ctrl			cGAS-KO
-	1	1	2	1	1	3
DHN	91	81	80	21	19	21
Cells with puncta（%）	Ctrl			G140
-	1	1	1	1	1	1
DHN	96	100	100	15	30	20

## Sheet: Figure 5
FIG. 5C
Cells with puncta（%）	STING-KD
	STINGWT			STINGC206S			STINGC148S
-	0	1	2	0	2	1	1	0	3
DHN	98	100	99	20	31	28	98	100	97
FIG. 5D
Intracellular pH	Ctrl
-	7.51606	7.39807	7.42429
DHN（5 μM）	7.02224	6.93047	7.16209
DHN（10 μM）	6.73819	6.78189	6.91299
DHN（15 μM）	6.34051	6.20941	6.28807
Intracellular pH	Ctrl			NH4Cl
-	7.65519	7.35252	7.56024	7.69674	7.4178	7.64926
DHN	6.34955	6.17745	6.50386	7.05579	6.9549	7.01424
FIG. 5I
LDH	Ctrl			NH4Cl
-	7.05515	4.81388	5.08673	5.94789	6.09894	6.75982
DHN	50.3995	49.0548	49.464	24.7734	26.4162	24.3769

## Sheet: Figure 6
FIG. 6A
PI	Ctrl			Lactic acid
-	2.45	3.34	3.73	3.17	3.65	2.78
cGAMP	4.64	5.13	8.23	20.31	22.57	25.78
diABZI	10.52	9.43	8.23	27.42	25.74	24.34
FIG. 6B
PI	Ctrl			HSV1
-	2.84	3.54	2.87	16.27	17.34	15.63
Lactic acid	3.21	2.79	3.63	34.32	36.34	38.38
HCl	2.45	2.85	2.92	32.57	37.16	34.64

## Sheet: Figure 7
FIG. 7G
Cells with puncta（%）	Ctrl			GSK2656157
-	0	0	0	0	0	0
DHN	80	91	82	24	15	27
FIG. 7H
LDH	Ctrl			GSK2656157
-	0.783333	2	1.38333	1.13333	1.5	0.883333
DHN	30.1333	29.15	30.5667	10.7	10.2167	10.1833
LDH	Ctrl			PERK-KD
-	5.99422	4.73228	4.86373	8.49627	7.56482	7.86691
DHN	40.1455	38.0685	38.3577	15.3688	15.9226	15.2807

## Sheet: Figure 8
FIG. 8C
Cells with puncta（%）	STING-KD
	STINGWT			STINGS345A/S358A
-	0	2	1	1	2	1
DHN	100	100	100	27	30	31
FIG. 8D
Cells with puncta（%）	STING-KD
	Ctrl			STINGWT			STINGS345A/S358A
-	4.10683	3.62706	3.60787	6.88783	4.76311	4.9499	4.07773	2.06435	1.37623
DHN	17.0798	18.7494	15.0264	40.2062	41.4204	34.5559	19.8025	18.044	16.0816

## Sheet: Figure 9
FIG. 9A
Tumor weight(g)	Saline						DHN
-	0.2434	0.2607	0.2739	0.4138	0.1143	0.0794	0.0107	0.0207	0.0353	0.0947	0.1046	0.1859
Tumor volume(mm3)	Saline						DHN
9 days	19.602	10.14	26.01	54.208	20.825	7.776	12.615	7.935	7.406	14.297	7.4	6.292
11 days	32	12.936	37.544	63.48	30.42	7.935	18.513	9.504	8.64	21.2355	11.638	6.292
13 days	42.592	14.896	52.92	91.936	44.528	10.625	23.275	15.288	13.5	27.216	17.238	9.126
15 days	68.9265	25.725	82.5	133.2	81.461	16.2	11.83	15.8565	15.8565	37.544	28.16	9.464
17 days	132.278	78.416	136.458	249.018	178.85	26.6955	10.816	24.624	24.854	75.106	60.75	9.802
19 days	301.158	96.04	222.95	320	352.485	60.75	16.2	23.328	40	115.182	94.9365	9.802
FIG. 9B
Ki67+ per fieldcells	Saline									DHN
-	214	204	165	228	193	219	143	171	181	64	44	114	46	60	50	37	27	25
FIG. 9D
Cells with puncta per field(%)	Saline									DHN
-	2.9	2.5	3.6	0	2.1	5	0	2	0	16.7	19.4	29.6	29.2	21.1	26.3	37.5	10.8	26.3
FIG. 9E
Tumor weight(g)	Saline								CypD-KD
-	0.1241	0.1206	0.4048	0.3429	0.0751	0.1178	0.3609	0.2768	0.2462	0.2414	0.2502	0.0503	0.2757	0.6074	0.1175	0.0922
DHN	0.0585	0.019	0.1074	0.0493	0.0665	0.0958	0.049	0.0359	0.1448	0.3697	0.1394	0.1245	0.1641	0.1345	0.143	0.083
Tumor volume(mm3)	Saline								CypD-KD
Ctrl-9 days	53.792	39.69	11.368	45.496	20.23	21.75	23.625	24.896	36.288	33.6	18.7395	25.75	23.4	18.502	48.8	14.7175
Ctrl-11 days	109.512	117.212	21.4375	94.3625	37.044	44.064	39.7635	41.6225	57.319	40.344	28.322	32.3245	36.4815	31.79	101.439	23.552
Ctrl-13 days	149.698	169.016	44.4605	151.864	74.4385	78.266	64.68	69.0165	123.596	82.472	48.749	52.49	68.921	52.9515	219.64	39.528
Ctrl-15 days	188.356	240.318	55.5625	241.688	119.164	92.775	84.4925	90.43	246.895	147.456	79.524	86.074	126.25	81.792	276.538	65.268
Ctrl-17 days	242.76	296.352	87.626	284.4	157.216	129.734	116.8	118.77	390.062	219.04	122.513	106.73	183.569	110.808	345.6	93.312
Ctrl-19 days	312.132	376.786	128	345.493	228.267	179.35	167.032	137.5	498.525	289.338	156.6	127.079	238.328	152.561	476.256	123.547
DHN-9 days	12.1945	4.851	5.6	5.9535	4.332	6.174	6.292	6.0835	15.21	43.32	35.525	26.01	15.376	19.35	18.45	15.138
DHN-11 days	19.0575	7.935	9.216	8.993	8.75	12.0285	10.206	8.788	27.869	73.9125	69.696	50.274	22.05	37.975	35.258	26.136
DHN-13 days	28.158	12.936	14.896	17.2405	13.95	19.968	14.8955	12.615	38.6595	116.272	133.209	78.75	32.8	62.622	59.976	37.6475
DHN-15 days	51.9115	19.7005	18.45	23.5445	18.513	32.856	19.652	18.513	50.544	152.703	198.575	112.896	49.726	82.524	82.8375	50.43
DHN-17 days	83.1875	24.576	21.15	31.581	26.011	53.621	25.3265	25.3265	68.8	201.81	262.132	149.916	67.626	108.75	115.169	66.825
DHN-19 days	103.49	34.9125	28.672	46.208	37.044	75.6315	32	34.4605	83.79	270.504	352.872	198.832	83.1875	140.662	130.075	81.634
FIG. 9G
Tumor weight(g)	Saline								STING-KD								GSDME-KD
-	0.3074	0.2858	0.2747	0.2302	0.23	0.2143	0.1174	0.0258	0.3532	0.2965	0.2784	0.2685	0.2031	0.1798	0.0867	0.0308	0.377	0.3593	0.2931	0.2119	0.1983	0.1802	0.127	0.0489
DHN	0.0634	0.0554	0.0487	0.0486	0.0479	0.0417	0.0343	0.0322	0.2806	0.2232	0.1644	0.1222	0.1216	0.1194	0.0762	0.048	0.2275	0.1876	0.1577	0.1427	0.0984	0.0696	0.0526	0.0488
Tumor volume(mm3)	Saline								STING-KD								GSDME-KD
Ctrl-9 days	44.528	15.3	24.276	7.2	58.752	15.309	22.869	24.624	7.935	10.58	10	44	40.432	52.65	25.725	38.5875	39.7535	45.5625	25.725	26.136	14.4	16.8175	21.142	4.6305
Ctrl-11 days	63.75	7.2	34.225	7.8125	92.5965	17.64	29.4	37.044	9.6875	24.5025	12.936	72.897	70.875	97.556	27.5625	79.9875	108	108	38.4	36.2785	18.513	24.5	30.625	5.324
Ctrl-13 days	107.911	36.822	82.472	34.398	150.28	50.274	71.424	73.008	42.8655	74.431	38.7855	44.982	71.5275	173.4	96.9105	125.388	138.72	155.52	72.6	71.656	37.553	24.5	30.625	5.324
Ctrl-15 days	180.469	100.719	95.648	277.35	93.636	87.88	149.988	196.52	78.975	173.225	51.772	61.852	100.352	285.77	179.562	202.419	97.216	91.2925	232.73	248.368	87.12	62.9565	176.62	166.518
Ctrl-17 days	302.46	183.75	152.1	486.72	133.209	125.316	249.6	354.025	142.884	304.2	81.25	84.5325	175.712	515	337.014	383.822	208.088	204.161	479.859	415.853	157.3	117	332.024	302.46
Ctrl-19 days	464	281.6	224.516	677.6	180	158.438	321.512	473.85	281.75	564.062	117.74	134.018	304	707.85	574.34	529.83	366.102	329.122	841.874	644.962	308.7	194.508	480.462	469.625
DHN-9 days	4.2	4.6305	3.888	3.971	4.8	5.324	4.6305	7.2	21.6225	21.504	18.45	54.675	22.6625	22.6625	37.926	22.542	15.376	41.1845	19.208	27.5625	18.45	47.9115	15.8565	13.0355
DHN-11 days	4.6305	5.292	5.8	4.851	5.733	6.348	4.6305	7.6	28.8585	27.864	20.6615	60.7475	42.336	32.7015	54.208	22.869	16.896	58.08	26.55	52	23.5445	75.504	18.513	15.872
DHN-13 days	7.2	10.976	9.6875	9.126	10.3125	6.292	6.0835	10.3155	63.504	51.6375	34.9095	124.468	81.25	65	149.504	40	68.479	34.656	61.952	107.388	28.7875	161.863	61.364	46.746
DHN-15 days	25.432	15.5585	16.856	14.896	13.8765	11.875	14.58	11.664	83.942	67.5	44	174.08	108.192	81.461	199.962	47.1495	110.956	46.2275	89.856	184.049	46.2275	323.456	88.938	63.48
DHN-17 days	45.387	20.181	30.492	23.04	16.337	22.016	27.7695	14.7175	105	77.2475	61.7625	263.786	139.537	117	306.56	66.816	149.698	59.7375	119.382	257.032	52.038	476.28	107.217	79.233
DHN-19 days	81.9315	33.5405	51.2	38.266	29.602	56.7	41.876	25.3265	165.6	122.4	102.85	461.7	196.02	138.915	451.25	101.92	257.25	81.25	180	429.3	82.8345	750	138.384	103.518

## Sheet: Figure 10
FIG. 10A
Tumor weight(g)	Saline										DHN
-	0.528	0.485	0.45	0.5	0.454	0.352	0.391	0.286	0.237	0.268	0.303	0.285	0.16	0.153	0.121	0.077	0.064	0.077	0.03	0.022
Tumor weight(g)	Saline								DHN
-	0.2367	0.2458	0.3107	0.1485	0.1436	0.0707	0.0633	0.0433	0.0541	0.0637	0.0366	0.0234	0.025	0.0462	0.0195	0.0141
FIG. 10D
Tumor weight(g)	STING-KD
	STINGWT							STINGC206S							STINGS345A/S358A
-	0.1429	0.0521	0.0511	0.6529	0.5447	0.1468	0.7	0.5972	0.3559	0.2095	0.1403	0.0849	0.0736	0.0579	0.0818	0.5877	0.1093	0.217	0.427	0.0338	0.4641
DHN	0.0243	0.008	0.032	0.0338	0.0149	0.0327	0.0228	0.1518	0.2472	0.0824	0.0651	0.0744	0.0597	0.0491	0.1038	0.0499	0.1116	0.0172	0.0842	0.2938	0.167
Tumor volume(mm3)	STING-KD
	STINGWT							STINGC206S							STINGS345A/S358A
Ctrl-9 days	60.016	8.75	60.984	11.2995	9.8415	33.212	4.851	16.337	7.1415	6.877	36.822	36.2785	11.2995	8.1995	11.2995	53.958	10.206	12.936	58.725	49.923	19.8
Ctrl-11 days	111.925	14.85	101.124	18.259	15.376	57.132	9.0625	30.8025	10.478	11.2995	71.424	74.88	18.259	13.4865	15.75	97.216	12.615	16.8175	87.88	67.3745	30.625
Ctrl-13 days	169.984	21.964	183.787	30.8025	26.6955	105.593	14.85	48.074	16.2	16.2	117.6	135.759	28.7875	24.064	22.3245	140.306	17.9685	25.1125	139.537	100.602	47.9085
Ctrl-15 days	274.36	39.69	293.486	49.392	37.8225	154.638	21.78	69.629	103.968	22.3245	166.698	210.392	48.749	34.992	31.487	216.763	23.328	31.768	242.47	150.701	69.8625
Ctrl-17 days	379.312	57.6	397.375	70.272	54.1205	231.231	28.749	96.228	149.988	29.4335	232.75	324.532	62.92	48.749	40.8	290.521	27.436	42.336	372.087	221.387	106.641
Ctrl-19 days	518.94	75.843	530.16	103.488	87.725	288.684	36.8	119.422	194.078	37.6	308.308	406.78	69.8625	58.2435	50.8475	388.08	34.4605	58.19	501.642	300.938	151.078
DHN-9 days	2.601	2.432	2.176	4.6305	2.4565	2.4565	2.176	22.6625	7.8125	8.64	9.375	6.912	17.7785	11.2995	9.8415	15.8565	73.728	20.992	16.384	18.9	9.8415
DHN-11 days	4.6305	3.61	2.601	7.2	3.078	2.916	2.601	35.301	10.976	11.83	13.122	10.206	31.104	15.75	11.76	20.1465	106.434	29.808	25.3265	28.9	14.8955
DHN-13 days	7.8125	6.348	4.6305	9.464	5.324	4.2	4.6305	60.025	16.896	16.072	20.181	17.9685	53.621	22.869	14.85	26.568	150.701	42.025	34.4605	42.588	17.9685
DHN-15 days	12.615	9.8415	6.912	16.8175	6.912	6.348	7.2	86.2125	25.272	22.103	28.175	26.6955	84.035	33.934	18.432	34.4	219.006	54.208	49.726	62.92	23.976
DHN-17 days	16.384	13.5	10.976	24.5	10.206	10.206	11.76	127.008	36.982	29.478	43.706	37.044	114.95	43.706	24.5	43.4515	319.41	69.12	66.3255	82.944	32
DHN-19 days	21.4375	17.9685	13.5	29.4335	13.5	14.8955	17.9685	171.5	51.842	40.432	57.7125	48.668	161.448	66.27	31.046	55.225	433.5	89.888	87.808	106.808	37.044
FIG. 10E
CD4+/CD3+(%)	Ctrl						DHN
-	48.8	52	35.9	41.2	55.4	39.2	31.7	50.7	39.7	52.2	32	45.8
CD8+GZMB+/CD8+(%)	Ctrl						DHN
-	21.6	13.8	24.5	18.1	11.8	25.3	35.3	38.6	34	50.6	53.1	34.2
CD8+IFNγ+/CD8+(%)	Ctrl						DHN
-	14.3	17.5	35.5	31.1	33.8	36.6	51.7	36.4	32.7	46.5	60.4	53.3
CD8+PFN+/CD8+(%)	Ctrl						DHN
-	18.5	13.5	17.5	20.4	12.7	24.4	30.7	15.8	23.3	23.1	35.7	29.6
CD8+TNFα+/CD8+(%)	Ctrl						DHN
-	12.4	9.3	14.3	10.9	25.7	14.8	26.9	21	15.3	30	33.5	36.9
CD8+/CD3+(%)	Ctrl						DHN
-	36.3	29.5	40.6	40.3	26.2	41.9	51.6	28.2	34.8	29.4	31.5	33.6
NK1.1+GZMB+/NK1.1+(%)	Ctrl						DHN
-	22.7	23.5	27.9	29.4	23.2	28.8	26.7	34.5	33.6	41.9	35.4	34.1
NK1.1+IFNγ+/NK1.1+(%)	Ctrl						DHN
-	8.94	13.1	16.8	17	21.6	15.3	23.4	27.9	17.2	33.1	36.3	29.2
NK1.1+PFN+/NK1.1+(%)	Ctrl						DHN
-	20.7	28.5	23.7	21.7	20.4	28.6	29.5	31	27.2	28.6	36.7	25.1
NK1.1+/CD45+(%)	Ctrl						DHN
-	9.64	9.28	4.65	6.16	8.45	12.9	8.46	8.54	8.39	16.5	8.74	10.1

[truncated: 7 more sheets: Figure S1, Figure S2, Figure S3, Figure S4, Figure S5, Figure S6, Figure S7]
